# Supplementary material for: Liquid Chromatography Tandem Mass Spectrometry Quantification of 13C-Labeling in Sugars
Source: Metabolites. 2020 Jan 10;10(1):30. doi: 10.3390/metabo10010030 (PMC7022953; doi:10.3390/metabo10010030)
Supplement: Supplementary file 1 [file metabolites-10-00030-s001.zip]

Archive with 1 entries (1 files):
- metabolites-687252-supplementary.xlsx
