# Supplementary material for: Liquid Chromatography Tandem Mass Spectrometry Quantification of 13C-Labeling in Sugars
Source: Metabolites. 2020 Jan 10;10(1):30. doi: 10.3390/metabo10010030 (PMC7022953; doi:10.3390/metabo10010030)
Supplement: Supplementary file 1 [file metabolites-10-00030-s001.zip › metabolites-687252-supplementary.xlsx]

## Sheet: Table S1
TABLE S1: 13C mass isotopomer abundances of glucose and fructose.
		Time (min)
		0		1		2		5		20		80		320		1280		2720		4160		5600
Metabolite	Mass isotopomer	Relative abundance	SD	Relative abundance	SD	Relative abundance	SD	Relative abundance	SD	Relative abundance	SD	Relative abundance	SD	Relative abundance	SD	Relative abundance	SD	Relative abundance	SD	Relative abundance	SD	Relative abundance	SD
FRUCTOSE	m0	0.921067	0.0012913	0.203752	0.0195786	0.195391	0.0296114	0.166989	0.0306064	0.140013	0.0253769	0.112351	0.0247651	0.0866999	0.0213014	0.0618071	0.00983614	0.060811	0.0180088	0.0529049	0.00484491	0.0484714	0.0126369
	m1	0.06721	0.000911286	0.0149694	0.0013448	0.014602	0.00311927	0.0123661	0.00238406	0.0103688	0.00183469	0.00884748	0.00216593	0.00791848	0.00227283	0.0073161	0.000891277	0.00964938	0.00310277	0.0107877	0.000817903	0.00930504	0.00282373
	m2	0.0111969	0.000419529	0.012058	0.00222268	0.0164282	0.00544442	0.00534	0.000656454	0.00768232	0.00077481	0.00535771	0.00106223	0.00663484	0.00256229	0.0071404	0.00169881	0.0120446	0.00404992	0.0133201	0.00342912	0.0115348	0.00356954
	m3	0.000309727	0.00011575	0.0033753	0.000570966	0.00363281	0.00110718	0.00219263	0.000293482	0.00227844	0.000255554	0.00366224	0.000626275	0.00777404	0.00338578	0.0129603	0.00268494	0.0261175	0.00951924	0.0326242	0.00211128	0.0295569	0.00914285
	m4	0.000166708	0.000199235	0.020064	0.00273502	0.0241882	0.00485335	0.00925387	0.00221164	0.0135307	0.00292186	0.0103486	0.000718205	0.0116825	0.00270059	0.0145096	0.00209524	0.0243292	0.00455288	0.0245484	0.00621823	0.0215722	0.00455517
	m5	2.49148e-05	2.52478e-05	0.0354793	0.00114679	0.0353449	0.00186647	0.0371968	0.00173794	0.0378734	0.00178387	0.0387238	0.00223767	0.0405561	0.00228467	0.0417868	0.00135556	0.0451446	0.00161245	0.0468343	0.00288911	0.0456832	0.00180168
	m6	2.46195e-05	1.87269e-05	0.710302	0.0245502	0.710412	0.0413142	0.766661	0.0319045	0.788254	0.022289	0.820709	0.0281729	0.838734	0.0289335	0.85448	0.0155659	0.821904	0.0376522	0.81898	0.017535	0.833876	0.0328117
GLUCOSE	m0	0.923948	0.000242442	0.907658	0.0109176	0.917339	0.00450935	0.905522	0.0106755	0.906394	0.00105436	0.901115	0.00298542	0.893395	0.00989959	0.808218	0.0315547	0.690606	0.0453869	0.656069	0.0150777	0.708995	0.0214122
	m1	0.0674346	0.00283358	0.067688	0.00120371	0.067953	0.00126192	0.0661195	0.00196497	0.0673672	0.000635398	0.0674982	0.000695866	0.0671353	0.0018441	0.0699351	0.00212574	0.0702413	0.000921166	0.0703176	0.00121598	0.071147	0.00108513
	m2	0.00796055	0.00290796	0.00808947	0.00198877	0.00808947	0.00198877	0.00934161	0.000774534	0.014554	0.00136378	0.0168882	0.00134607	0.0163779	0.00104202	0.0254105	0.00237696	0.034234	0.00360512	0.0370423	0.00102891	0.0331713	0.00164199
	m3	0.000482196	0.000358237	0.00404059	0.00182481	0.00199854	0.000285355	0.00452308	0.00209494	0.0043321	8.75939e-05	0.00607045	0.000867842	0.00845522	0.00296178	0.0310586	0.0106646	0.0660059	0.0132829	0.0744359	0.00471363	0.0588445	0.00560315
	m4	8.55312e-05	6.03732e-05	0.000909223	0.000951462	0.000475017	0.000127576	0.00129989	0.000732969	0.00127584	0.000211116	0.00134245	0.00042863	0.00234643	0.000935349	0.0116484	0.00386015	0.0265493	0.00608331	0.0316739	0.00115316	0.0248278	0.00362859
	m5	1.73502e-05	2.28098e-05	0.000697485	0.000350676	0.000363649	9.31538e-05	0.000879769	0.000279043	0.000556322	0.0001155	0.000787131	5.07007e-05	0.0016973	0.000740119	0.00855903	0.00261831	0.0201301	0.00352643	0.0237499	0.000552259	0.0185152	0.00233234
	m6	7.19519e-05	3.84707e-06	0.0109168	0.00550815	0.002934	0.00236561	0.0123139	0.00588243	0.00552088	0.00255445	0.00629906	0.000855532	0.0105926	0.00409101	0.0451707	0.0118211	0.0737865	0.044503	0.106711	0.00949169	0.0844995	0.00925318
Maize embryos were incubated in the presence of 100% [U-13C6]fructose, and harvested at different time points. Glucose and fructose were extracted and analyzed as described in the Materials and Methods section. Mass relative abundances (in %) were reported as the average +/- SD (n = 4 biological replicates).

## Sheet: Table S2
TABLE S2: 13C mass isotopomer abundances of fructosyl and glucosyl moieties after sucrose cleavage.
		Time (min)
		0		1		2		5		20		80		320		1280		2720		4160		5600
Metabolite	Mass isotopomer	Relative abundance	SD	Relative abundance	SD	Relative abundance	SD	Relative abundance	SD	Relative abundance	SD	Relative abundance	SD	Relative abundance	SD	Relative abundance	SD	Relative abundance	SD	Relative abundance	SD	Relative abundance	SD
SUCROSE	m0	0.882596	0.0151355	0.886426	0.00477024	0.890709	0.00368844	0.876931	0.00332075	0.83367	0.0150876	0.677822	0.0327129	0.453736	0.0462624	0.15729	0.0180829	0.101311	0.0287151	0.0899653	0.00977775	0.101084	0.0174707
	m1	0.0938285	0.0123705	0.0862408	0.00455043	0.0786033	0.00277916	0.0788504	0.00285308	0.0720274	0.00365352	0.0633731	0.00174865	0.0479769	0.00403542	0.0210002	0.00197825	0.0169321	0.00479278	0.0187075	0.00133184	0.0207485	0.00410512
	m2	0.0209036	0.0024348	0.0199442	0.000760508	0.0184576	0.000622474	0.0181497	0.00128001	0.0169259	0.000619047	0.0183135	0.00070183	0.0187209	0.000280618	0.0124626	0.0011475	0.0128024	0.00433703	0.0154224	0.00138993	0.0191372	0.00460885
	m3	0.00234279	0.000278167	0.00216684	0.000133328	0.00208146	0.000114213	0.00209143	0.000167674	0.00374164	0.000272214	0.012346	0.00158576	0.0277723	0.00344693	0.0281895	0.00297176	0.0347694	0.0118722	0.0435881	0.00501949	0.053037	0.0100277
	m4	0.000294304	4.11578e-05	0.000342064	1.16003e-05	0.000322268	3.98663e-05	0.000371761	4.06929e-05	0.00109305	0.000132968	0.00441722	0.000556626	0.0105652	0.00120934	0.0116848	0.0013854	0.0161594	0.00502527	0.021788	0.00195741	0.0284294	0.00649365
	m5	1.83593e-05	5.47355e-06	0.00021861	3.10171e-05	0.000365239	0.000108844	0.000776757	0.000189889	0.00264784	0.000612073	0.0086382	0.00109912	0.0176962	0.00164764	0.0256225	0.00176402	0.0291877	0.00400844	0.0304952	0.00213783	0.0367233	0.00523323
	m6	4.59934e-06	4.60331e-06	0.0038134	0.000375254	0.00755289	0.00149849	0.016684	0.0032838	0.0480693	0.0116542	0.142467	0.0221734	0.263234	0.0305224	0.417384	0.0258208	0.37477	0.032252	0.335794	0.024369	0.31174	0.025229
	m7	3.67085e-06	3.98035e-07	0.000303589	4.47838e-05	0.000594361	0.000165618	0.00145093	0.000363404	0.00480388	0.00140907	0.0151562	0.002377	0.0331578	0.00237297	0.0573142	0.000925377	0.0614261	0.00434976	0.0640881	0.00414813	0.0610901	0.00245094
	m8	3.83146e-06	2.9317e-06	0.000119569	1.12444e-05	0.000226441	6.02389e-05	0.000684272	0.000194097	0.00257723	0.000766412	0.00900701	0.00118606	0.0203673	0.00224484	0.0382481	0.00108065	0.0475923	0.00257197	0.0520083	0.00419479	0.0503757	0.00173953
	m9	2.43837e-06	3.44838e-06	5.73724e-05	1.37381e-05	0.000182522	7.72306e-05	0.000643913	0.000147062	0.00348156	0.000857629	0.0129078	0.00197893	0.0327369	0.00448906	0.0759168	0.00506288	0.0996345	0.00309892	0.109209	0.00949462	0.103203	0.00450829
	m10	4.42541e-07	6.25848e-07	1.22335e-05	4.95124e-06	2.93135e-05	5.74426e-06	0.000185319	2.41387e-05	0.000966946	0.000319606	0.00382137	0.000523815	0.00900313	0.00113874	0.0218281	0.00144704	0.0312131	0.00241206	0.0370806	0.00498565	0.0373422	0.00209397
	m11	5.27264e-07	7.45664e-07	3.03186e-05	1.27995e-05	9.25856e-05	1.54947e-06	0.000329299	2.92136e-05	0.00119175	0.000373959	0.00417038	0.000546353	0.00938619	0.00112892	0.0215904	0.00267985	0.0319792	0.002923	0.0378163	0.00376685	0.0367266	0.00294268
	m12	5.42919e-07	7.67803e-07	0.000325294	9.60584e-05	0.00285107	0.000532322	0.00285107	0.000532322	0.00880349	0.00289952	0.0275602	0.00435262	0.0556469	0.00516488	0.111468	0.010512	0.142222	0.0133935	0.144037	0.0127233	0.140362	0.0183072
FRUCTOSYL	m0	0.918628	0	0.916287	0.00460914	0.904573	0.00406135	0.887383	0.01008	0.812921	0.0278041	0.651225	0.0230274	0.416122	0.0534864	0.157634	0.0243478	0.116131	0.0352676	0.133424	0.0160099	0.177552	0.0313193
	m1	0.0662839	0	0.0642481	0.000645189	0.0656047	0.000703399	0.0630707	0.000904255	0.0593583	0.002684	0.0508772	0.00184448	0.0382486	0.00345931	0.0190319	0.00228088	0.0177616	0.00567955	0.0246136	0.00304669	0.0329019	0.00767885
	m2	0.0139809	0	0.0134857	0.00110899	0.0148242	0.00127857	0.0138057	0.000908868	0.0128267	0.000975001	0.0133618	0.000740604	0.0146343	0.00078003	0.0109057	0.00090902	0.0133012	0.00455762	0.0202099	0.00366095	0.0306391	0.00907548
	m3	0.000710507	0	0.000859574	0.00019766	0.000655268	0.000339093	0.000887989	0.000122949	0.00329503	0.000262934	0.0122369	0.00111878	0.0300158	0.00520128	0.0293778	0.00146088	0.0440494	0.0172464	0.0661915	0.0116866	0.0895631	0.0228758
	m4	0	0	0.000258577	0.000378488	5.62804e-05	9.74805e-05	0.000141633	0.000136202	0.0013611	0.000463583	0.00446316	0.000655146	0.00913392	0.00107919	0.0107137	0.000543	0.0166146	0.00336464	0.0228409	0.0034261	0.0306657	0.00836615
	m5	0	0	0.000272099	0.000235673	0.000524154	0.000538626	0.00105992	0.00096422	0.00473033	0.00208725	0.0130907	0.00154851	0.0243052	0.00244644	0.0364293	0.00109215	0.0412906	0.000853836	0.0436209	0.00171482	0.0463007	0.00323572
	m6	0.000396838	0	0.00458935	0.00397785	0.013762	0.00335431	0.0336508	0.00861342	0.105507	0.0289128	0.254745	0.0214802	0.46754	0.0510478	0.735908	0.0270064	0.750852	0.0655202	0.6891	0.0371079	0.592377	0.0815135
GLUCOSYL	m0	0.916787	0	0.917001	0.00369221	0.916741	0.00210983	0.923619	0.00964451	0.876661	0.00854795	0.806637	0.00866662	0.673852	0.0366546	0.552101	0.0265333	0.449739	0.019642	0.409997	0.024908	0.378219	0.0318783
	m1	0.0655473	0	0.0722961	0.00495107	0.0709053	0.00462894	0.0647082	0.00535411	0.0677538	0.00456327	0.0664204	0.00333312	0.0742014	0.00437254	0.0759219	0.00563648	0.0732969	0.00337792	0.0715818	0.000253669	0.0697911	0.00151803
	m2	0.0151145	0	0.00964222	0.00728426	0.0113665	0.00434028	0.0091057	0.00420842	0.0187574	0.00210874	0.0229323	0.000330645	0.0338679	0.0022084	0.0433558	0.00220716	0.0512581	0.00172495	0.0546204	0.00507881	0.0555657	0.00455621
	m3	0.00104656	0	0.0004089	0.000363882	0.000977386	0.000922903	0.000924886	0.000805772	0.00805832	0.0019948	0.0245429	0.00215115	0.0609486	0.00563202	0.0985761	0.00406289	0.12271	0.00387029	0.12897	0.00403394	0.130671	0.00286999
	m4	0.000510097	0	0.00042353	0.000461718	9.65724e-06	1.67268e-05	0.000102046	0.000176749	0.00383811	0.000946504	0.0129598	0.00146734	0.0240351	0.0046104	0.0358688	0.00377043	0.0531804	0.00265125	0.0642482	0.00829344	0.0649197	0.00511471
	m5	0.000167611	0	0	0	0	0	5.1132e-05	8.85632e-05	0.000553931	0.000598771	0.00455411	0.00111935	0.0131011	0.00121766	0.0237544	0.00186284	0.0337597	0.00295371	0.0408081	0.0042212	0.0446508	0.00288066
	m6	0.000826469	0	0.000228663	0.000396056	0	0	0.00148893	0.0025789	0.024377	0.00653255	0.061954	0.00230414	0.119994	0.0204373	0.170422	0.0337543	0.216055	0.0163347	0.229774	0.00568021	0.256183	0.0218485
Maize embryos were incubated in the presence of 100% [U-13C6]fructose, and harvested at different time points. Sucrose was extracted, cleaved into its fructosyl and glucosyl moieties,and analyzed as described in the Materials and Methods section. Mass relative abundances (in %) were reported as the average +/- SD (n = 4 biological replicates).
